# Supplementary material for: Neutralizing Carbapenem Resistance by Co-Administering Meropenem with Novel β-Lactam-Metallo-β-Lactamase Inhibitors
Source: Antibiotics (Basel). 2023 Mar 23;12(4):633. doi: 10.3390/antibiotics12040633 (PMC10135050; doi:10.3390/antibiotics12040633)
Supplement: Supplementary file 1 [file antibiotics-12-00633-s001.zip]

Archive with 1 entries (1 files):
- antibiotics-2276896-SI.pdf
